# Supplementary material for: Quantitative differences in synthetic gut microbial inoculums do not affect the final stabilized in vitro community compositions
Source: mSystems. 2023 Jul 10;8(4):e01249-22. doi: 10.1128/msystems.01249-22 (PMC10469597; doi:10.1128/msystems.01249-22)
Supplement: Table S1 — List of metagenomic studies. [file msystems.01249-22-s0006.xlsx]

## Sheet: Table S1
Table S1: Sources of the fecal metagenome compositions used to derive the Fecal Inoculum.
Country	Alpha3_country_code	Dataset	Number_of_samples	PubMed ID	Article Title
Italy	ITA	AsnicarF_2017	16	28144631	Studying Vertical Microbiome Transmission from Mothers to Infants by Strain-Level Metagenomic Profiling
Sweden	SWE	BackhedF_2015	381	25974306	Dynamics and Stabilization of the Human Gut Microbiome during the First Year of Life
Sweden	SWE	Bengtsson-PalmeJ_2015	70	26259788	The Human Gut Microbiome as a Transporter of Antibiotic Resistance Genes between Continents
Fiji	FJI	BritoIL_2016	172	27409808	Mobile genes in the human microbiome are structured from global to individual scales
Germany	DEU	CosteaPI_2017	107	29242367	Subspecies in the global human gut microbiome
Kazakhstan	KAZ	CosteaPI_2017	172	29242367	Subspecies in the global human gut microbiome
Bangladesh	BGD	DavidLA_2015	34	25991682	Gut microbial succession follows acute secretory diarrhea in humans
India	IND	DhakanDB_2019	110	30698687	The unique composition of Indian gut microbiome, gene catalogue, and associated fecal metabolome deciphered using multi-omics approaches
Italy	ITA	FerrettiP_2018	119	30001516	Mother-to-Infant Microbial Transmission from Different Body Sites Shapes the Developing Infant Gut Microbiome
United States of America	USA	HanniganGD_2017	25	30459201	Diagnostic Potential and Interactive Dynamics of the Colorectal Cancer Virome
Canada	CAN	HanniganGD_2017	3	30459201	Diagnostic Potential and Interactive Dynamics of the Colorectal Cancer Virome
Denmark	DNK	HansenLBS_2018	208	30425247	A low-gluten diet induces changes in the intestinal microbiome of healthy Danish adults
United States of America	USA	HMP_2012	147	22699609	Structure, function and diversity of the healthy human microbiome
China	CHN	JieZ_2017	171	29018189	The gut microbiome in atherosclerotic cardiovascular disease
Bangladesh	BGD	KieserS_2018	9	29786169	Bangladeshi children with acute diarrhoea show faecal microbiomes with increased Streptococcus abundance, irrespective of diarrhoea aetiology
Finland	FIN	KosticAD_2015	75	25662751	The dynamics of the human infant gut microbiome in development and in progression toward type 1 diabetes
Estonia	EST	KosticAD_2015	14	25662751	The dynamics of the human infant gut microbiome in development and in progression toward type 1 diabetes
Denmark	DNK	LiJ_2014	109	24997786	An integrated catalog of reference genes in the human gut microbiome.
China	CHN	LiJ_2014	11	24997786	An integrated catalog of reference genes in the human gut microbiome.
Spain	ESP	LiJ_2014	140	24997786	An integrated catalog of reference genes in the human gut microbiome.
China	CHN	LiJ_2017	41	28143587	Gut microbiota dysbiosis contributes to the development of hypertension
Netherlands	NLD	LiSS_2016	5	27126044	Durable coexistence of donor and recipient strains after fecal microbiota transplantation
Germany	DEU	LouisS_2016	92	26919743	Characterization of the Gut Microbial Community of Obese Patients Following a Weight-Loss Intervention Using Whole Metagenome Shotgun Sequencing
Denmark	DNK	NielsenHB_2014	177	24997787	Identification and assembly of genomes and genetic elements in complex metagenomic samples without using reference genomes
Spain	ESP	NielsenHB_2014	71	24997787	Identification and assembly of genomes and genetic elements in complex metagenomic samples without using reference genomes
United States of America	USA	Obregon-TitoAJ_2015	22	25807110	Subsistence strategies in traditional societies distinguish gut microbiomes
PerÃ¹	PER	Obregon-TitoAJ_2015	36	25807110	Subsistence strategies in traditional societies distinguish gut microbiomes
United States of America	USA	OlmMR_2017	37	28073918	Identical bacterial populations colonize premature infant gut, skin, and oral microbiomes and exhibit different in situ growth rates
Madagascar	MDG	PasolliE_2018	112	30661755	Extensive Unexplored Human Microbiome Diversity Revealed by Over 150,000 Genomes from Metagenomes Spanning Age, Geography, and Lifestyle
Canada	CAN	RaymondF_2016	72	26359913	The initial state of the human gut microbiome determines its reshaping by antibiotics
Netherlands	NLD	SchirmerM_2016	471	27984736	Linking the Human Gut Microbiome to Inflammatory Cytokine Production Capacity
Tanzania	TZA	SmitsSA_2017	40	28839072	Seasonal cycling in the gut microbiome of the Hadza hunter-gatherers of Tanzania
Tanzania	TZA	TettAJ_2019_a	68	31607556	The Prevotella copri Complex Comprises Four Distinct Clades Underrepresented in Westernized Populations
Ghana	GHA	TettAJ_2019_b	44	31607556	The Prevotella copri Complex Comprises Four Distinct Clades Underrepresented in Westernized Populations
Ethiopia	ETH	TettAJ_2019_c	50	31607556	The Prevotella copri Complex Comprises Four Distinct Clades Underrepresented in Westernized Populations
Italy	ITA	ThomasAM_2018b	28	30936548	Metagenomic analysis of colorectal cancer datasets identifies cross-cohort microbial diagnostic signatures and a link with choline degradation
Russia	RUS	VatanenT_2016	279	27133167	Variation in Microbiome LPS Immunogenicity Contributes to Autoimmunity in Humans
Finland	FIN	VatanenT_2016	179	27133167	Variation in Microbiome LPS Immunogenicity Contributes to Autoimmunity in Humans
Estonia	EST	VatanenT_2016	156	27133167	Variation in Microbiome LPS Immunogenicity Contributes to Autoimmunity in Humans
China	CHN	YeZ_2018	45	30077182	A metagenomic study of the gut microbiome in Behcet's disease
Israel	ISR	ZeeviD_2015	900	26590418	Personalized Nutrition by Prediction of Glycemic Responses
Germany	DEU	ZellerG_2014	5	25432777	Potential of fecal microbiota for early-stage detection of colorectal cancer
France	FRA	ZellerG_2014	61	25432777	Potential of fecal microbiota for early-stage detection of colorectal cancer
