# Supplementary material for: Quantitative differences in synthetic gut microbial inoculums do not affect the final stabilized in vitro community compositions
Source: mSystems. 2023 Jul 10;8(4):e01249-22. doi: 10.1128/msystems.01249-22 (PMC10469597; doi:10.1128/msystems.01249-22)
Supplement: Table S2 — Relative abundances in the fecal inoculum. [file msystems.01249-22-s0007.xlsx]

## Sheet: Table S2
Table S2: Relative abundances (in percentage) of species in our strain collection used to derive the Fecal inoculum.
Number	Species name	Relative abundance (%)
1	s__Acidaminococcus_fermentans	0.0343428
2	s__Acidaminococcus_intestini	0.0175623
3	s__Actinomyces_odontolyticus	0.00509131
4	s__Akkermansia_muciniphila	2.29355
5	s__Alistipes_finegoldii	0.45225
6	s__Alistipes_indistinctus	0.20352
7	s__Alistipes_onderdonkii	1.18638
8	s__Alistipes_shahii	1.17743
9	s__Anaerostipes_hadrus	0.210427
10	s__Bacillus_pumilus	1e-05
11	s__Bacteroides_caccae	1.82521
12	s__Bacteroides_cellulosilyticus	1.10588
13	s__Bacteroides_clarus	0.181869
14	s__Bacteroides_coprocola	1.18224
15	s__Bacteroides_dorei	2.30714
16	s__Bacteroides_eggerthii	1.52009
17	s__Bacteroides_finegoldii	0.456733
18	s__Bacteroides_fragilis	0.819226
19	s__Bacteroides_intestinalis	0.30498
20	s__Bacteroides_massiliensis	2.14463
21	s__Bacteroides_nordii	0.0238993
22	s__Bacteroides_ovatus	1.92825
23	s__Bacteroides_plebeius	1.24264
24	s__Bacteroides_salyersiae	0.322276
25	s__Bacteroides_stercoris	2.48361
26	s__Bacteroides_thetaiotaomicron	0.909942
27	s__Bacteroides_uniformis	4.71246
28	s__Bacteroides_vulgatus	3.64549
29	s__Bacteroides_xylanisolvens	0.320542
30	s__Barnesiella_intestinihominis	1.68043
31	s__Bifidobacterium_adolescentis	3.79136
32	s__Bifidobacterium_angulatum	0.244685
33	s__Bifidobacterium_animalis	0.076106
34	s__Bifidobacterium_bifidum	0.601975
35	s__Bifidobacterium_breve	0.024148
36	s__Bifidobacterium_catenulatum	0.199509
37	s__Bifidobacterium_longum	2.07909
38	s__Bifidobacterium_pseudocatenulatum	0.415304
39	s__Bilophila_wadsworthia	0.050675
40	s__Blautia_hansenii	0.000471812
41	s__Blautia_producta	0.0121717
42	s__Clostridium_bolteae	0.168103
43	s__Clostridium_clostridioforme	0.0625709
44	s__Clostridium_innocuum	0.00497906
45	s__Clostridium_leptum	0.114545
46	s__Clostridium_nexile	0.144338
47	s__Clostridium_ramosum	0.0119629
48	s__Clostridium_saccharolyticum	0.000305482
49	s__Clostridium_scindens	0.00181152
50	s__Clostridium_sordellii	0.00128157
51	s__Collinsella_aerofaciens	1.74775
52	s__Desulfovibrio_piger	0.102062
53	s__Dorea_formicigenerans	0.763613
54	s__Dorea_longicatena	1.59964
55	s__Enterococcus_faecalis	0.0148465
56	s__Enterococcus_faecium	0.0262707
57	s__Escherichia_coli	2.48862
58	s__Eubacterium_limosum	0.00406742
59	s__Eubacterium_rectale	8.97202
60	s__Eubacterium_siraeum	1.76823
61	s__Faecalibacterium_prausnitzii	11.3655
62	s__Flavonifractor_plautii	0.0433393
63	s__Fusobacterium_nucleatum	0.00298772
64	s__Haemophilus_parainfluenzae	0.274142
65	s__Hafnia_alvei	0.000129792
66	s__Klebsiella_pneumoniae	0.33656
67	s__Lactobacillus_acidophilus	0.0169763
68	s__Lactobacillus_casei_paracasei	0.0048016
69	s__Lactobacillus_crispatus	0.00373377
70	s__Lactobacillus_delbrueckii	0.0168909
71	s__Lactobacillus_fermentum	0.00547484
72	s__Lactobacillus_gasseri	0.00883896
73	s__Lactobacillus_jensenii	1.85982e-05
74	s__Lactobacillus_murinus	1.16487e-05
75	s__Lactobacillus_plantarum	0.0038314
76	s__Lactobacillus_reuteri	0.0131989
77	s__Lactobacillus_rhamnosus	0.00170253
78	s__Lactobacillus_ruminis	0.332914
79	s__Lactobacillus_sakei	0.00253177
80	s__Lactobacillus_salivarius	0.0332661
81	s__Lactobacillus_vaginalis	0.00099251
82	s__Lactococcus_lactis	0.0451088
83	s__Megamonas_funiformis	0.0769515
84	s__Megamonas_rupellensis	0.0887764
85	s__Megasphaera_micronuciformis	0.00529868
86	s__Mitsuokella_multacida	0.143719
87	s__Odoribacter_splanchnicus	0.837071
88	s__Parabacteroides_distasonis	0.798907
89	s__Parabacteroides_goldsteinii	0.0659373
90	s__Parabacteroides_merdae	1.73757
91	s__Pediococcus_acidilactici	0.00141255
92	s__Phascolarctobacterium_succinatutens	1.24751
93	s__Prevotella_copri	14.3507
94	s__Prevotella_melaninogenica	0.00265517
95	s__Prevotella_stercorea	1.11848
96	s__Pseudoflavonifractor_capillosus	0.0119705
97	s__Pyramidobacter_piscolens	0.00470609
98	s__Roseburia_hominis	0.68608
99	s__Roseburia_intestinalis	1.45487
100	s__Roseburia_inulinivorans	1.43085
101	s__Ruminococcus_gnavus	0.353184
102	s__Ruminococcus_obeum	1.03768
103	s__Salmonella_enterica	0.000351769
104	s__Shigella_flexneri	0.00165733
105	s__Shigella_sonnei	0.00496048
106	s__Staphylococcus_epidermidis	0.000312908
107	s__Staphylococcus_hominis	0.000223767
108	s__Staphylococcus_pasteuri	1e-05
109	s__Streptococcus_parasanguinis	0.122553
110	s__Streptococcus_salivarius	0.411498
111	s__Sutterella_wadsworthensis	0.985736
112	s__Turicibacter_sanguinis	0.00581332
113	s__Veillonella_parvula	0.098919
114	s__Yersinia_pseudotuberculosis	1e-05
