# Supplementary material for: Quantitative differences in synthetic gut microbial inoculums do not affect the final stabilized in vitro community compositions
Source: mSystems. 2023 Jul 10;8(4):e01249-22. doi: 10.1128/msystems.01249-22 (PMC10469597; doi:10.1128/msystems.01249-22)
Supplement: Table S3 — Construction of the Fec and Eq inoculums. [file msystems.01249-22-s0008.xlsx]

## Sheet: Table S3
Table S3: Construction of the Fec and Eq inoculums. Volume of the individual strain cultures added to the synthetic community inoculums are shown. Updated species annotation of the strains according to NCBI taxonomy are listed in a separate column and differences in annotation are highlighted.
Number	DSM Strain number	Species annotation (curatedMetagenomicData)	Species annotation (NCBI taxonomy)	OD600	Cell count/mL	Dilution factor to obtain 10^5 cells/mL	Eq inoculum - volume added (μL)	Eq inoculum - cells added	Fec inoculum - proportion % (Table S2)	Fec inoculum - cells needed	Fec inoculum - volume needed (μL)	Fec inoculum - volume added (μL)	Fec inoculum - cells added
1	DSM 20731	s__Acidaminococcus_fermentans	Acidaminococcus fermentans	4.6	640000000	6400	1300	130000	0.0343428	5089.6	50.896	50.896	5089.6
2	DSM 21505	s__Acidaminococcus_intestini	Acidaminococcus intestini	5.4	810000000	8100	1300	130000	0.0175623	2602.73	26.0273	26.0273	2602.73
3	DSM 19120	s__Actinomyces_odontolyticus	Schaalia odontolytica	1.51	10000000	100	1300	130000	0.00509131	754.533	7.54533	7.54533	754.533
4	DSM 22959	s__Akkermansia_muciniphila	Akkermansia muciniphila	1.99	20000000	200	1300	130000	2.29355	339904	3399.04	3399.04	339904
5	DSM 17242	s__Alistipes_finegoldii	Alistipes finegoldii	2.08	13000000	130	1300	130000	0.45225	67023.4	670.234	670.234	67023.4
6	DSM 22520	s__Alistipes_indistinctus	Alistipes indistinctus	4.16	140000000	1400	1300	130000	0.20352	30161.7	301.617	301.617	30161.7
7	DSM 19147	s__Alistipes_onderdonkii	Alistipes onderdonkii	4.48	230000000	2300	1300	130000	1.18638	175821	1758.21	1758.21	175821
8	DSM 19121	s__Alistipes_shahii	Alistipes shahii	2.46	46000000	460	1300	130000	1.17743	174495	1744.95	1744.95	174495
9	DSM 3319	s__Anaerostipes_hadrus	Anaerostipes hadrus	6.8	240000000	2400	1300	130000	0.210427	31185.3	311.853	311.853	31185.3
10	DSM 27	s__Bacillus_pumilus	Bacillus pumilus	1.57	2600000	26	1300	130000	0	0	0	2	200
11	DSM 19024	s__Bacteroides_caccae	Bacteroides caccae	3.77	290000000	2900	1300	130000	1.82521	270496	2704.96	2704.96	270496
12	DSM 14838	s__Bacteroides_cellulosilyticus	Bacteroides cellulosilyticus	3.03	390000000	3900	1300	130000	1.10588	163892	1638.92	1638.92	163892
13	DSM 22519	s__Bacteroides_clarus	Bacteroides clarus	2	10000000	100	1300	130000	0.181869	26953	269.53	269.53	26953
14	DSM 17136	s__Bacteroides_coprocola	Bacteroides coprocola	4.59	900000000	9000	1300	130000	1.18224	175208	1752.08	1752.08	175208
15	DSM 17855	s__Bacteroides_dorei	Bacteroides dorei	4.8	160000000	1600	1300	130000	2.30714	341918	3419.18	3419.18	341918
16	DSM 20697	s__Bacteroides_eggerthii	Bacteroides eggerthii	1.89	46000000	460	1300	130000	1.52009	225277	2252.77	2252.77	225277
17	DSM 17565	s__Bacteroides_finegoldii	Bacteroides finegoldii	3.44	230000000	2300	1300	130000	0.456733	67687.8	676.878	676.878	67687.8
18	DSM 2151	s__Bacteroides_fragilis	Bacteroides fragilis	9	1100000000	11000	1300	130000	0.819226	121409	1214.09	1214.09	121409
19	DSM 17393	s__Bacteroides_intestinalis	Bacteroides intestinalis	1.91	22500000	225	1300	130000	0.30498	45198	451.98	451.98	45198
20	DSM 17679	s__Bacteroides_massiliensis	Phocaeicola massiliensis	1.75	90000000	900	1300	130000	2.14463	317834	3178.34	3178.34	317834
21	DSM 18764	s__Bacteroides_nordii	Bacteroides nordii	2.62	210000000	2100	1300	130000	0.0238993	3541.88	35.4188	35.4188	3541.88
22	DSM 1896	s__Bacteroides_ovatus	Bacteroides ovatus	2.96	421000000	4210	1300	130000	1.92825	285767	2857.67	2857.67	285767
23	DSM 17135	s__Bacteroides_plebeius	Phocaeicola plebeius	1.68	14000000	140	1300	130000	1.24264	184160	1841.6	1841.6	184160
24	DSM 18765	s__Bacteroides_salyersiae	Bacteroides salyersiae	7.06	970000000	9700	1300	130000	0.322276	47761.3	477.613	477.613	47761.3
25	DSM 19555	s__Bacteroides_stercoris	Bacteroides stercoris	3.25	70000000	700	1300	130000	2.48361	368071	3680.71	3680.71	368071
26	DSM 2079	s__Bacteroides_thetaiotaomicron	Bacteroides thetaiotaomicron	4	88000000	880	1300	130000	0.909942	134853	1348.53	1348.53	134853
27	DSM 6597	s__Bacteroides_uniformis	Bacteroides uniformis	2.1	16200000	162	1300	130000	4.71246	698387	6983.87	6983.87	698387
28	DSM 1447	s__Bacteroides_vulgatus	Phocaeicola vulgatus	10	860000000	8600	1300	130000	3.64549	540262	5402.62	5402.62	540262
29	DSM 18836	s__Bacteroides_xylanisolvens	Bacteroides xylanisolvens	2.03	145000000	1450	1300	130000	0.320542	47504.3	475.043	475.043	47504.3
30	DSM 21032	s__Barnesiella_intestinihominis	Barnesiella intestinihominis	4.6	180000000	1800	1300	130000	1.68043	249040	2490.4	2490.4	249040
31	DSM 20083	s__Bifidobacterium_adolescentis	Bifidobacterium adolescentis	1.75	85000000	850	1300	130000	3.79136	561879	5618.79	5618.79	561879
32	DSM 20098	s__Bifidobacterium_angulatum	Bifidobacterium angulatum	2.96	28000000	280	1300	130000	0.244685	36262.3	362.623	362.623	36262.3
33	DSM 10140	s__Bifidobacterium_animalis	Bifidobacterium animalis	5.4	720000000	7200	1300	130000	0.076106	11278.9	112.789	112.789	11278.9
34	DSM 20456	s__Bifidobacterium_bifidum	Bifidobacterium bifidum	1.84	41000000	410	1300	130000	0.601975	89212.7	892.127	892.127	89212.7
35	DSM 20213	s__Bifidobacterium_breve	Bifidobacterium breve	1.67	60000000	600	1300	130000	0.024148	3578.74	35.7874	35.7874	3578.74
36	DSM 16992	s__Bifidobacterium_catenulatum	Bifidobacterium catenulatum	1.69	60000000	600	1300	130000	0.199509	29567.2	295.672	295.672	29567.2
37	DSM 20219	s__Bifidobacterium_longum	Bifidobacterium longum	1.96	28900000	289	1300	130000	2.07909	308121	3081.21	3081.21	308121
38	DSM 20438	s__Bifidobacterium_pseudocatenulatum	Bifidobacterium pseudocatenulatum	1.96	11000000	110	1300	130000	0.415304	61548.1	615.481	615.481	61548.1
39	DSM 11045	s__Bilophila_wadsworthia	Bilophila wadsworthia	1.98	39700000	397	1300	130000	0.050675	7510.04	75.1004	75.1004	7510.04
40	DSM 20583	s__Blautia_hansenii	Blautia hansenii	1.24	13000000	130	1300	130000	0.000471812	69.9226	0.699226	2	200
41	DSM 2950	s__Blautia_producta	Blautia producta	5.12	140000000	1400	1300	130000	0.0121717	1803.85	18.0385	18.0385	1803.85
42	DSM 15670	s__Clostridium_bolteae	Enterocloster bolteae	4.22	820000000	8200	1300	130000	0.168103	24912.9	249.129	249.129	24912.9
43	DSM 933	s__Clostridium_clostridioforme	Enterocloster clostridioformis	5.17	700000000	7000	1300	130000	0.0625709	9273.01	92.7301	92.7301	9273.01
44	DSM 1286	s__Clostridium_innocuum	Clostridium innocuum	3.47	210000000	2100	1300	130000	0.00497906	737.897	7.37897	7.37897	737.897
45	DSM 753	s__Clostridium_leptum	Clostridium leptum	1.63	59000000	590	1300	130000	0.114545	16975.5	169.755	169.755	16975.5
46	DSM 1787	s__Clostridium_nexile	Tyzzerella nexilis	2.3	46000000	460	1300	130000	0.144338	21390.9	213.909	213.909	21390.9
47	DSM 1402	s__Clostridium_ramosum	Erysipelatoclostridium ramosum	3.44	136000000	1360	1300	130000	0.0119629	1772.9	17.729	17.729	1772.9
48	DSM 2544	s__Clostridium_saccharolyticum	Lacrimispora saccharolytica	4.46	404000000	4040	1300	130000	0.000305482	45.2724	0.452724	2	200
49	DSM 5676	s__Clostridium_scindens	Clostridium scindens	2.15	61900000	619	1300	130000	0.00181152	268.468	2.68468	2.68468	268.468
50	DSM 2141	s__Clostridium_sordellii	Paeniclostridium sordellii	2.25	84000000	840	1300	130000	0.00128157	189.929	1.89929	2	200
51	DSM 3979	s__Collinsella_aerofaciens	Collinsella aerofaciens	2.93	95000000	950	1300	130000	1.74775	259016	2590.16	2590.16	259016
52	DSM 749	s__Desulfovibrio_piger	Desulfovibrio piger	1.18	480000	4.8	1300	130000	0.102062	15125.6	151.256	151.256	15125.6
53	DSM 3992	s__Dorea_formicigenerans	Dorea formicigenerans	3	286000000	2860	1300	130000	0.763613	113167	1131.67	1131.67	113167
54	DSM 13814	s__Dorea_longicatena	Dorea longicatena	4.64	390000000	3900	1300	130000	1.59964	237067	2370.67	2370.67	237067
55	DSM 20478	s__Enterococcus_faecalis	Enterococcus faecalis	2.67	169000000	1690	1300	130000	0.0148465	2200.25	22.0025	22.0025	2200.25
56	DSM 20477	s__Enterococcus_faecium	Enterococcus faecium	6.4	280000000	2800	1300	130000	0.0262707	3893.32	38.9332	38.9332	3893.32
57	DSM 30083	s__Escherichia_coli	Escherichia coli	5.91	660000000	6600	1300	130000	2.48862	368814	3688.14	3688.14	368814
58	DSM 20543	s__Eubacterium_limosum	Eubacterium limosum	8.79	440000000	4400	1300	130000	0.00406742	602.792	6.02792	6.02792	602.792
59	DSM 17629	s__Eubacterium_rectale	Eubacterium rectale	1.82	99000000	990	1300	130000	8.97202	1.32965e+06	13296.5	13296.5	1.32965e+06
60	DSM 15702	s__Eubacterium_siraeum	Eubacterium siraeum	1.54	100000	1	1300	130000	1.76823	262051	2620.51	2620.51	262051
61	DSM 17677	s__Faecalibacterium_prausnitzii	Faecalibacterium prausnitzii	1.46	15000000	150	1300	130000	11.3655	1.68437e+06	16843.7	16843.7	1.68437e+06
62	DSM 4000	s__Flavonifractor_plautii	Flavonifractor plautii	1.74	65000000	650	1300	130000	0.0433393	6422.88	64.2288	64.2288	6422.88
63	DSM 19679	s__Fusobacterium_nucleatum	Fusobacterium nucleatum subsp. animalis	1.42	44000000	440	1300	130000	0.00298772	442.78	4.4278	4.4278	442.78
64	DSM 8978	s__Haemophilus_parainfluenzae	Haemophilus parainfluenzae	3.98	212000000	2120	1300	130000	0.274142	40627.8	406.278	406.278	40627.8
65	DSM 30163	s__Hafnia_alvei	Hafnia alvei	4.74	219000000	2190	1300	130000	0.000129792	19.2352	0.192352	2	200
66	DSM 30104	s__Klebsiella_pneumoniae	Klebsiella pneumoniae	4.53	199000000	1990	1300	130000	0.33656	49878.2	498.782	498.782	49878.2
67	DSM 20079	s__Lactobacillus_acidophilus	Lactobacillus acidophilus	1.4	2200000	22	1300	130000	0.0169763	2515.89	25.1589	25.1589	2515.89
68	DSM 20011	s__Lactobacillus_casei_paracasei	Lacticaseibacillus casei	2.98	17800000	178	1300	130000	0.0048016	711.597	7.11597	7.11597	711.597
69	DSM 20584	s__Lactobacillus_crispatus	Lactobacillus crispatus	2.18	21000000	210	1300	130000	0.00373377	553.345	5.53345	5.53345	553.345
70	DSM 20074	s__Lactobacillus_delbrueckii	Lactobacillus delbrueckii	2.13	74000000	740	1300	130000	0.0168909	2503.23	25.0323	25.0323	2503.23
71	DSM 20052	s__Lactobacillus_fermentum	Limosilactobacillus fermentum	4.52	101000000	1010	1300	130000	0.00547484	811.372	8.11372	8.11372	811.372
72	DSM 20243	s__Lactobacillus_gasseri	Lactobacillus gasseri	1.24	110000	1.1	1300	130000	0.00883896	1309.93	13.0993	13.0993	1309.93
73	DSM 20557	s__Lactobacillus_jensenii	Lactobacillus jensenii	2.5	23000000	230	1300	130000	1.85982e-05	2.75626	0.0275626	2	200
74	DSM 20452	s__Lactobacillus_murinus	Ligilactobacillus murinus	2.27	61000000	610	1300	130000	1.16487e-05	1.72634	0.0172634	2	200
75	DSM 20174	s__Lactobacillus_plantarum	Lactiplantibacillus plantarum	5.8	320000000	3200	1300	130000	0.0038314	567.814	5.67814	5.67814	567.814
76	DSM 20016	s__Lactobacillus_reuteri	Limosilactobacillus reuteri	1.87	29000000	290	1300	130000	0.0131989	1956.08	19.5608	19.5608	1956.08
77	DSM 20021	s__Lactobacillus_rhamnosus	Lacticaseibacillus rhamnosus	2.9	214000000	2140	1300	130000	0.00170253	252.314	2.52314	2.52314	252.314
78	DSM 20403	s__Lactobacillus_ruminis	Ligilactobacillus ruminis	2	55000000	550	1300	130000	0.332914	49337.9	493.379	493.379	49337.9
79	DSM 20017	s__Lactobacillus_sakei	Latilactobacillus sakei	2.76	81000000	810	1300	130000	0.00253177	375.208	3.75208	3.75208	375.208
80	DSM 20555	s__Lactobacillus_salivarius	Ligilactobacillus salivarius	2.94	123000000	1230	1300	130000	0.0332661	4930.03	49.3003	49.3003	4930.03
81	DSM 5837	s__Lactobacillus_vaginalis	Limosilactobacillus vaginalis	1.2	3300000	33	1300	130000	0.00099251	147.09	1.4709	2	200
82	DSM 20481	s__Lactococcus_lactis	Lactococcus lactis	1.89	45000000	450	1300	130000	0.0451088	6685.13	66.8513	66.8513	6685.13
83	DSM 19343	s__Megamonas_funiformis	Megamonas funiformis	1.98	38000000	380	1300	130000	0.0769515	11404.2	114.042	114.042	11404.2
84	DSM 19944	s__Megamonas_rupellensis	Megamonas rupellensis	3.36	220000000	2200	1300	130000	0.0887764	13156.7	131.567	131.567	13156.7
85	DSM 17226	s__Megasphaera_micronuciformis	Megasphaera micronuciformis	1.62	36000000	360	1300	130000	0.00529868	785.265	7.85265	7.85265	785.265
86	DSM 20544	s__Mitsuokella_multacida	Mitsuokella multacida	2.71	91000000	910	1300	130000	0.143719	21299.2	212.992	212.992	21299.2
87	DSM 20712	s__Odoribacter_splanchnicus	Odoribacter splanchnicus	4.8	630000000	6300	1300	130000	0.837071	124054	1240.54	1240.54	124054
88	DSM 20701	s__Parabacteroides_distasonis	Parabacteroides distasonis	3.85	144000000	1440	1300	130000	0.798907	118398	1183.98	1183.98	118398
89	DSM 19448	s__Parabacteroides_goldsteinii	Parabacteroides goldsteinii	2.27	202000000	2020	1300	130000	0.0659373	9771.9	97.719	97.719	9771.9
90	DSM 19495	s__Parabacteroides_merdae	Parabacteroides merdae	1.29	17000000	170	1300	130000	1.73757	257508	2575.08	2575.08	257508
91	DSM 20284	s__Pediococcus_acidilactici	Pediococcus acidilactici	1.84	55000000	550	1300	130000	0.00141255	209.34	2.0934	2.0934	209.34
92	DSM 22533	s__Phascolarctobacterium_succinatutens	Phascolarctobacterium succinatutens	1.29	2000000	20	1300	130000	1.24751	184880	1848.8	1848.8	184880
93	DSM 18205	s__Prevotella_copri	Prevotella copri	2.33	23000000	230	1300	130000	14.3507	2.12678e+06	21267.8	21267.8	2.12678e+06
94	DSM 7089	s__Prevotella_melaninogenica	Prevotella melaninogenica	2.27	21000000	210	1300	130000	0.00265517	393.496	3.93496	3.93496	393.496
95	DSM 18206	s__Prevotella_stercorea	Prevotella stercorea	2.57	19000000	190	1300	130000	1.11848	165758	1657.58	1657.58	165758
96	DSM 23940	s__Pseudoflavonifractor_capillosus	Pseudoflavonifractor capillosus	2.19	45000000	450	1300	130000	0.0119705	1774.03	17.7403	17.7403	1774.03
97	DSM 21147	s__Pyramidobacter_piscolens	Pyramidobacter piscolens	1.78	92000000	920	1300	130000	0.00470609	697.443	6.97443	6.97443	697.443
98	DSM 16839	s__Roseburia_hominis	Roseburia hominis	2.01	21000000	210	1300	130000	0.68608	101677	1016.77	1016.77	101677
99	DSM 14610	s__Roseburia_intestinalis	Roseburia intestinalis	1.24	12000000	120	1300	130000	1.45487	215612	2156.12	2156.12	215612
100	DSM 16841	s__Roseburia_inulinivorans	Roseburia inulinivorans	1.25	5200000	52	1300	130000	1.43085	212052	2120.52	2120.52	212052
101	DSM 108212	s__Ruminococcus_gnavus	Ruminococcus gnavus	2.12	13000000	130	1300	130000	0.353184	52341.8	523.418	523.418	52341.8
102	DSM 25238	s__Ruminococcus_obeum	Blautia obeum	2.75	151000000	1510	1300	130000	1.03768	153785	1537.85	1537.85	153785
103	DSM 17058	s__Salmonella_enterica	Salmonella enterica	3.55	102000000	1020	1300	130000	0.000351769	52.1322	0.521322	2	200
104	DSM 4782	s__Shigella_flexneri	Shigella flexneri	3.33	263000000	2630	1300	130000	0.00165733	245.616	2.45616	2.45616	245.616
105	DSM 5570	s__Shigella_sonnei	Shigella sonnei	3.13	3200000	32	1300	130000	0.00496048	735.143	7.35143	7.35143	735.143
106	DSM 20044	s__Staphylococcus_epidermidis	Staphylococcus epidermidis	2.23	115000000	1150	1300	130000	0.000312908	46.3729	0.463729	2	200
107	DSM 20328	s__Staphylococcus_hominis	Staphylococcus hominis	1.26	4000000	40	1300	130000	0.000223767	33.1622	0.331622	2	200
108	DSM 10656	s__Staphylococcus_pasteuri	Staphylococcus pasteuri	4.14	203000000	2030	1300	130000	0	0	0	2	200
109	DSM 6778	s__Streptococcus_parasanguinis	Streptococcus parasanguinis	1.88	8600000	86	1300	130000	0.122553	18162.4	181.624	181.624	18162.4
110	DSM 20560	s__Streptococcus_salivarius	Streptococcus salivarius	2.34	15000000	150	1300	130000	0.411498	60984.1	609.841	609.841	60984.1
111	DSM 14016	s__Sutterella_wadsworthensis	Sutterella wadsworthensis	1.25	2200000	22	1300	130000	0.985736	146086	1460.86	1460.86	146086
112	DSM 14220	s__Turicibacter_sanguinis	Turicibacter sanguinis	2.06	78000000	780	1300	130000	0.00581332	861.533	8.61533	8.61533	861.533
113	DSM 2008	s__Veillonella_parvula	Veillonella parvula	2.17	51000000	510	1300	130000	0.098919	14659.8	146.598	146.598	14659.8
114	DSM 8992	s__Yersinia_pseudotuberculosis	Yersinia pseudotuberculosis	3.63	300000000	3000	1300	130000	0	0	0	2	200
Cell number for Normalization					100000
Total Cocktail Volume (mL)							148.2				147.889	147.909
Total Cell count								14820000		1.47889e+07			1.47909e+07
