# Supplementary material for: Quantitative differences in synthetic gut microbial inoculums do not affect the final stabilized in vitro community compositions
Source: mSystems. 2023 Jul 10;8(4):e01249-22. doi: 10.1128/msystems.01249-22 (PMC10469597; doi:10.1128/msystems.01249-22)
Supplement: Table S4 — ASV names for unresolvable species. [file msystems.01249-22-s0009.xlsx]

## Sheet: Table S4
Table S4: Newly assigned ASV names for groups of unresolvable species.
Species unresolvable by 16S V4 sequencing	New ASV name
Bifidobacterium pseudocatenulatum, Bifidobacterium catenulatum	Bifidobacterium pseudocatenulatum/catenulatum
Bifidobacterium longum, Bifidobacterium breve	Bifidobacterium longum/breve
Enterococcus faecium, Enterococcus faecalis	Enterococcus faecium/faecalis
Escherichia coli, Shigella flexneri, Shigella sonnei	Escherichia-Shigella
Staphylococcus epidermidis, Staphylococcus hominis, Staphylococcus pasteuri	Staphylococcus MULSP
Lactobacillus acidophilus, Lactobacillus crispatus	Lactobacillus acidophilus/crispatus
Blautia hansenii, Blautia producta	Blautia hansenii/producta
