# Supplementary material for: Quantitative differences in synthetic gut microbial inoculums do not affect the final stabilized in vitro community compositions
Source: mSystems. 2023 Jul 10;8(4):e01249-22. doi: 10.1128/msystems.01249-22 (PMC10469597; doi:10.1128/msystems.01249-22)
Supplement: Table S5 — PERMANOVA analysis for effect of compartment, medium, and inoculum. [file msystems.01249-22-s0010.xlsx]

## Sheet: Table S5
Table S5: PERMANOVA analysis for effect of compartment, medium and inoculum on microbiome composition.
Factor	df	Sum of squares	R2	F	Pr(>F)
Compartment	1	1.0073	0.06717	13.351	0.001
Community Type	1	0.053	0.00354	0.7026	0.563
Medium	1	5.787	0.38592	76.7033	0.001
Residual	108	8.1482	0.54338
